# Supplementary material for: Psychosocial Needs and Preferences for Care among Adolescent and Young Adult Cancer Patients (Ages 15–39): A Qualitative Study
Source: Cancers (Basel). 2022 Jan 29;14(3):710. doi: 10.3390/cancers14030710 (PMC8833451; doi:10.3390/cancers14030710)
Supplement: Supplementary file 1 [file cancers-14-00710-s001.zip]

Archive with 1 entries (1 files):
- cancers-1580806-supplementary.pdf
